# Supplementary material for: Black Soldier Fly Larvae Bioconvert Deoxynivalenol-Contaminated Feed Without Toxin Accumulation: Growth Performance, Residue Distribution, and Gut Microbiota Responses
Source: Microorganisms. 2026 Jul 1;14(7):1452. doi: 10.3390/microorganisms14071452 (PMC13413959; doi:10.3390/microorganisms14071452)
Supplement: Supplementary file 1 [file microorganisms-14-01452-s001.zip › Table S1.xlsx]

## Sheet: sheet1
Supplementary Table S1. Differential abundance analysis of gut microbiota at the genus level between the CON and DON groups
Taxon	CON mean (%)	CON SD (%)	DON mean (%)	DON SD (%)	P value	FDR-adjusted P value	Lower 95% CI	Upper 95% CI	Effect size
g__Limosilactobacillus	27.8	31.54	24.11	30.73	0.6889	0.8381	-29.77	36.74	3.687
g__Enterococcus	32.1	28.07	15.63	12.16	0.4712	0.678	-4.737	39.85	16.47
g__Pediococcus	18.05	25.6	25.87	33.37	0.9362	1	-39.67	23.28	-7.816
g__Lactiplantibacillus	7.189	7.364	11.61	10.81	0.4712	0.678	-14.05	5.535	-4.416
g__Corynebacterium	0.1682	0.3801	10.01	24.49	0.8643	0.9821	-29.85	0.3306	-9.836
g__Providencia	5.027	6.87	3.152	4.278	0.6889	0.8381	-3.739	8.305	1.876
g__Companilactobacillus	4.861	5.48	1.174	1.782	0.4942	0.7025	-0.7697	7.752	3.688
g__Morganella	0.2666	0.3784	2.465	5.639	0.5745	0.7617	-6.925	0.2847	-2.198
g__Weissella	0.7351	1.48	1.243	2.478	1	1	-2.978	1.289	-0.5081
g__Proteus	1.469	3.318	0.4803	1.081	0.8643	0.9821	-0.9532	3.82	0.9884
g__unclassified_f__Lactobacillaceae	0.4616	0.5742	1.442	2.203	0.3751	0.6283	-2.687	0.4533	-0.9807
g__Klebsiella	0.1169	0.1369	1.705	4.152	0.4712	0.678	-5.016	0.1894	-1.588
g__Sporosarcina	0.7575	1.705	0	0	0.1757	0.6283	0	2.167	0.7575
g__Latilactobacillus	0.1715	0.2509	0.2545	0.3948	0.4217	0.638	-0.4253	0.2532	-0.08305
g__Achromobacter	0.2515	0.3101	0.02933	0.02865	0.04495	0.6283	0.0373	0.4773	0.2221
g__Levilactobacillus	0.2019	0.3825	0.05975	0.08634	1	1	-0.08564	0.4829	0.1421
g__Enterobacter	0.00259	0.00634	0.2297	0.5525	0.3408	0.6283	-0.6809	0.00367	-0.2272
g__Escherichia-Shigella	0.09124	0.1391	0.1339	0.3174	0.8065	0.9422	-0.3365	0.1624	-0.04271
g__Lactobacillus	0.0302	0.02797	0.1173	0.1313	0.3776	0.6283	-0.1986	0.00172	-0.08714
g__Ligilactobacillus	0.07096	0.07664	0.02761	0.04318	0.6298	0.8166	-0.02308	0.1094	0.04336
g__unclassified_o__Enterobacterales	0.00043	0.00106	0.09275	0.2272	1	1	-0.2782	0.00086	-0.09232
g__unclassified_o__Chloroplast	0.04271	0.05858	0.00453	0.00861	0.03006	0.6283	0.00129	0.08626	0.03817
g__unclassified_o__Lactobacillales	0.0082	0.01405	0.03106	0.03889	0.1062	0.6283	-0.0552	0.0041	-0.02286
g__unclassified_c__Bacilli	0.00022	0.00053	0.03904	0.09499	0.5271	0.7068	-0.1167	0.00043	-0.03882
g__Bacillus	0.00712	0.00595	0.01639	0.01497	0.2598	0.6283	-0.02135	0.00151	-0.00928
g__Acinetobacter	0.02243	0.03663	0.00086	0.00211	0.1282	0.6283	-2.133e-07	0.05176	0.02157
g__Vagococcus	0.00022	0.00053	0.02006	0.03655	0.462	0.678	-0.05004	0.00043	-0.01984
g__Clostridium_sensu_stricto_1	0.01057	0.00466	0.00906	0.0067	0.4209	0.638	-0.00539	0.00712	0.00151
g__Romboutsia	0.00518	0.00417	0.00302	0.00227	0.3726	0.6283	-0.00108	0.00561	0.00216
g__unclassified_d__Bacteria	0.00086	0.00211	0.00669	0.01232	0.253	0.6283	-0.01618	0.00129	-0.00582
g__Lapidilactobacillus	0	0	0.00431	0.01057	0.4047	0.6283	-0.01294	0	-0.00431
g__Staphylococcus	0.00194	0.00178	0.00216	0.00372	0.6666	0.8296	-0.00367	0.00259	-0.00022
g__unclassified_o__Vicinamibacterales	0.00345	0.00541	0	0	0.1757	0.6283	0	0.00777	0.00345
g__Caproiciproducens	0.00173	0.00423	0.00151	0.0037	1	1	-0.00453	0.00367	0.00022
g__Paenibacillus	0.00022	0.00053	0.00302	0.00211	0.02052	0.6283	-0.00431	-0.00108	-0.0028
g__unclassified_p__GAL15	0.00324	0.00793	0	0	0.4047	0.6283	0	0.0097	0.00324
g__Cyanobium_PCC-6307	0.00216	0.00344	0.00086	0.00134	0.7745	0.9139	-0.00129	0.00431	0.00129
g__Faecalibacterium	0.00259	0.00634	0.00043	0.00106	1	1	-0.00129	0.00776	0.00216
g__UCG-005	0.00108	0.00151	0.00194	0.00228	0.6679	0.8296	-0.00302	0.00129	-0.00086
g__Akkermansia	0.00129	0.00164	0.00151	0.00191	0.8656	0.9821	-0.00216	0.00151	-0.00022
g__Gordonia	0.0028	0.00687	0	0	0.4047	0.6283	0	0.00841	0.0028
g__unclassified_f__Mitochondria	0.00259	0.00634	0	0	0.4047	0.6283	0	0.00776	0.00259
g__[Eubacterium]_hallii_group	0.00259	0.00634	0	0	0.4047	0.6283	0	0.00776	0.00259
g__Lachnospiraceae_NK4A136_group	0.00173	0.00255	0.00065	0.00071	0.6628	0.8296	-0.00065	0.00324	0.00108
g__Subdoligranulum	0.00237	0.00581	0	0	0.4047	0.6283	0	0.00712	0.00237
g__Delftia	0.00237	0.00581	0	0	0.4047	0.6283	0	0.00712	0.00237
g__Pedobacter	0.00237	0.00581	0	0	0.4047	0.6283	0	0.00712	0.00237
g__Streptomyces	0.00086	0.00134	0.00151	0.00238	0.7745	0.9139	-0.00259	0.00129	-0.00065
g__unclassified_o__Subgroup_7	0.00216	0.00528	0.00022	0.00053	1	1	-0.00043	0.00647	0.00194
g__unclassified_c__OM190	0.00216	0.00528	0	0	0.4047	0.6283	0	0.00647	0.00216
g__Gaiella	0.00216	0.00528	0	0	0.4047	0.6283	0	0.00647	0.00216
g__unclassified_f__Xanthobacteraceae	0.00129	0.00142	0.00086	0.00106	0.666	0.8296	-0.00065	0.00194	0.00043
g__unclassified_f__Oscillospiraceae	0	0	0.00194	0.00476	0.4047	0.6283	-0.00583	0	-0.00194
g__unclassified_f__Intrasporangiaceae	0.00086	0.00106	0.00108	0.00151	1	1	-0.00173	0.00108	-0.00022
g__unclassified_f__Nostocaceae	0.00173	0.00423	0	0	0.4047	0.6283	0	0.00518	0.00173
g__Massilia	0.00151	0.00311	0.00022	0.00053	0.5271	0.7068	-0.00043	0.00388	0.00129
g__unclassified_o__Clostridia_UCG-014	0.00129	0.00317	0.00043	0.00067	0.7518	0.9053	-0.00086	0.00367	0.00086
g__MND1	0.00151	0.0037	0	0	0.4047	0.6283	0	0.00453	0.00151
g__Solirubrobacter	0.00151	0.0037	0	0	0.4047	0.6283	0	0.00453	0.00151
g__Phascolarctobacterium	0.00151	0.0037	0	0	0.4047	0.6283	0	0.00453	0.00151
g__unclassified_o__Gaiellales	0	0	0.00151	0.0037	0.4047	0.6283	-0.00453	0	-0.00151
g__Lacticaseibacillus	0.00129	0.00259	0.00022	0.00053	0.5271	0.7068	-0.00043	0.00324	0.00108
g__Fastidiosipila	0.00129	0.00317	0	0	0.4047	0.6283	0	0.00388	0.00129
g__unclassified_f__67-14	0.00129	0.00317	0	0	0.4047	0.6283	0	0.00388	0.00129
g__Bacteroides	0.00086	0.00211	0.00022	0.00053	1	1	-0.00043	0.00237	0.00065
g__Sphingomonas	0.00022	0.00053	0.00086	0.00157	0.5271	0.7068	-0.00194	0.00043	-0.00065
g__Branchiibius	0.00108	0.00264	0	0	0.4047	0.6283	0	0.00324	0.00108
g__unclassified_o__Frankiales	0.00108	0.00264	0	0	0.4047	0.6283	0	0.00324	0.00108
g__Faecalitalea	0.00108	0.00264	0	0	0.4047	0.6283	0	0.00324	0.00108
g__OM27_clade	0	0	0.00086	0.00211	0.4047	0.6283	-0.00259	0	-0.00086
g__unclassified_f__Saccharimonadaceae	0.00086	0.00211	0	0	0.4047	0.6283	0	0.00259	0.00086
g__UCG-009	0.00086	0.00211	0	0	0.4047	0.6283	0	0.00259	0.00086
g__Anaerocolumna	0.00086	0.00211	0	0	0.4047	0.6283	0	0.00259	0.00086
g__Ochrobactrum	0.00086	0.00157	0	0	0.1757	0.6283	0	0.00216	0.00086
g__Stenotrophomonas	0.00086	0.00106	0	0	0.07314	0.6283	0.00022	0.00173	0.00086
g__Butyricicoccus	0	0	0.00086	0.00211	0.4047	0.6283	-0.00259	0	-0.00086
g__Actinocatenispora	0	0	0.00086	0.00211	0.4047	0.6283	-0.00259	0	-0.00086
g__unclassified_c__KD4-96	0.00086	0.00211	0	0	0.4047	0.6283	0	0.00259	0.00086
g__Marmoricola	0	0	0.00086	0.00211	0.4047	0.6283	-0.00259	0	-0.00086
g__Microbacterium	0.00086	0.00134	0	0	0.1739	0.6283	0	0.00173	0.00086
g__Anaerosalibacter	0.00022	0.00053	0.00065	0.00108	0.5271	0.7068	-0.00129	0.00022	-0.00043
g__Agathobacter	0.00065	0.00159	0.00022	0.00053	1	1	-0.00043	0.00194	0.00043
g__Hyphomicrobium	0.00022	0.00053	0.00043	0.00106	1	1	-0.00129	0.00043	-0.00022
g__unclassified_o__Elsterales	0.00022	0.00053	0.00043	0.00067	0.5948	0.7798	-0.00086	0.00043	-0.00022
g__Leucobacter	0	0	0.00065	0.00159	0.4047	0.6283	-0.00194	0	-0.00065
g__Peptostreptococcus	0.00065	0.00108	0	0	0.1757	0.6283	0	0.00151	0.00065
g__Kocuria	0.00065	0.00108	0	0	0.1757	0.6283	0	0.00151	0.00065
g__Alkaliphilus	0.00065	0.00159	0	0	0.4047	0.6283	0	0.00194	0.00065
g__unclassified_f__Micrococcaceae	0	0	0.00065	0.00108	0.1757	0.6283	-0.00151	0	-0.00065
g__TM7a	0	0	0.00065	0.00159	0.4047	0.6283	-0.00194	0	-0.00065
g__unclassified_c__bacteriap25	0	0	0.00065	0.00159	0.4047	0.6283	-0.00194	0	-0.00065
g__unclassified_o__Acidobacteriales	0	0	0.00065	0.00108	0.1757	0.6283	-0.00151	0	-0.00065
g__HSB_OF53-F07	0.00065	0.00159	0	0	0.4047	0.6283	0	0.00194	0.00065
g__unclassified_f__Caulobacteraceae	0.00022	0.00053	0.00022	0.00053	1	1	-0.00043	0.00065	-2.26e-08
g__Reyranella	0	0	0.00043	0.00106	0.4047	0.6283	-0.00129	0	-0.00043
g__Bifidobacterium	0.00043	0.00067	0	0	0.1739	0.6283	0	0.00086	0.00043
g__Rikenellaceae_RC9_gut_group	0.00043	0.00106	0	0	0.4047	0.6283	0	0.00129	0.00043
g__Pseudomonas	0.00022	0.00053	0.00022	0.00053	1	1	-0.00065	0.00065	-6.129e-09
g__Peptoniphilus	0.00022	0.00053	0.00022	0.00053	1	1	-0.00043	0.00065	4.676e-09
g__unclassified_f__Lachnospiraceae	0.00043	0.00106	0	0	0.4047	0.6283	0	0.00129	0.00043
g__Faecalibaculum	0	0	0.00043	0.00106	0.4047	0.6283	-0.00129	0	-0.00043
g__Atopostipes	0.00043	0.00106	0	0	0.4047	0.6283	0	0.00129	0.00043
g__unclassified_f__TRA3-20	0.00043	0.00106	0	0	0.4047	0.6283	0	0.00129	0.00043
g__unclassified_o__B12-WMSP1	0	0	0.00022	0.00053	0.4047	0.6283	-0.00065	0	-0.00022
g__unclassified_f__WWH38	0	0	0.00022	0.00053	0.4047	0.6283	-0.00065	0	-0.00022
g__Mesorhizobium	0	0	0.00022	0.00053	0.4047	0.6283	-0.00065	0	-0.00022
g__unclassified_f__A4b	0	0	0.00022	0.00053	0.4047	0.6283	-0.00065	0	-0.00022
g__Lachnoclostridium	0.00022	0.00053	0	0	0.4047	0.6283	0	0.00065	0.00022
g__unclassified_f__Muribaculaceae	0.00022	0.00053	0	0	0.4047	0.6283	0	0.00065	0.00022
g__Lysobacter	0.00022	0.00053	0	0	0.4047	0.6283	0	0.00065	0.00022
g__Caldibacillus	0.00022	0.00053	0	0	0.4047	0.6283	0	0.00065	0.00022
g__unclassified_o__Saccharimonadales	0.00022	0.00053	0	0	0.4047	0.6283	0	0.00065	0.00022
g__unclassified_f__SC-I-84	0	0	0.00022	0.00053	0.4047	0.6283	-0.00065	0	-0.00022
g__Actinospica	0	0	0.00022	0.00053	0.4047	0.6283	-0.00065	0	-0.00022
g__Lysinibacillus	0	0	0.00022	0.00053	0.4047	0.6283	-0.00065	0	-0.00022
g__unclassified_o__PLTA13	0	0	0.00022	0.00053	0.4047	0.6283	-0.00065	0	-0.00022
g__unclassified_p__Latescibacterota	0	0	0.00022	0.00053	0.4047	0.6283	-0.00065	0	-0.00022
g__Micrococcus	0	0	0.00022	0.00053	0.4047	0.6283	-0.00065	0	-0.00022
Note: CON, control group; DON, DON-treated group; SD, standard deviation; CI, confidence interval. Data are presented as mean relative abundance (%) ± SD. Differences between the CON and DON groups were analyzed using a two-sided Wilcoxon rank-sum test. To account for multiple comparisons, p values were adjusted using the Benjamini–Hochberg false discovery rate (FDR) procedure. The lower and uppe…
